# Supplementary material for: Clonal analysis and dynamic imaging identify multipotency of individual Gallus gallus caudal hindbrain neural crest cells toward cardiac and enteric fates
Source: Nat Commun. 2021 Mar 25;12:1894. doi: 10.1038/s41467-021-22146-8 (PMC7994390; doi:10.1038/s41467-021-22146-8)
Supplement: Supplementary file 7 — Supplementary Data 1 [file 41467_2021_22146_MOESM7_ESM.xlsx]

## Sheet: Data 1a
Supplementary Data 1a. Cardiac neural crest clonal analysis
Clone ID	Color	dNT	CN	PAA	OFT	Total	Sample #	Average group clone size	Average clone size
1	H2BRFP MitoCFP			5		5	1	5.125	8.76744
2	H2BRFP H2BYFP		18			18	3
3	H2BRFP MitoCFP				4	4	4
4	H2BRFP MemYFP		18			18	4
5	H2BYFP H2BCFP			3		3	5
6	MemYFP MitoCFP	7				7	6
7	H2BYFP H2BRFP H2BCFP			3		3	7
8	UtrophinScarlet H2BYFP MitoCFP	2				2	8
9	H2BYFP MemYFP MitoCFP			8		8	8
10	H2BRFP MemYFP				4	4	8
11	H2BYFP H2BRFP			5		5	9
12	UtrophinScarlet MitoCFP			1		1	10
13	UtrophinScarlet MemYFP	9				9	12
14	MemRFP MitoCFP		3			3	12
15	MemYFP H2BRFP		2			2	13
16	H2BYFP H2BRFP H2BCFP		2			2	13
17	H2BCFP H2BRFP			4		4	13
18	MemRFP MitoCFP			5		5	13
19	H2BYFP H2BRFP MitoCFP			2		2	13
20	H2BYFP MitoCFP				6	6	13
21	H2BRFP MitoCFP	5				5	14
22	UtrophinScarlet H2BYFP		1			1	14
23	H2BYFP H2BRFP MitoCFP		3			3	14
24	H2BYFP H2BRFP H2BCFP			3		3	14
25	UtrophinScarlet MemYFP		6		3	9	1	8.20455
26	H2BRFP MemYFP	1		4		5	1
27	MitoYFP MitoCFP			3	3	6	1
28	UtrophinScarlet MemYFP	7		2		9	2
29	MemYFP H2BRFP		4		11	15	2
30	H2BRFP MitoCFP	4		2		6	3
31	UtrophinScarlet MemYFP		10		3	13	3
32	MemYFP H2BRFP MitoCFP			9	2	11	3
33	MemYFP MitoCFP		2	4		6	5
34	H2BRFP MitoCFP		4		4	8	5
35	MemYFP H2BRFP	3	6			9	6
36	H2BRFP H2BYFP		4	14		18	6
37	H2BRFP MitoCFP		6	15		21	6
38	H2BYFP MitoCFP	4	4			8	7
39	UtrophinScarlet H2BYFP		3	3		6	7
40	H2BYFP H2BRFP		3	7		10	7
41	H2BYFP H2BCFP			5	2	7	7
42	UtrophinScarlet MitoCFP		5	4		9	7
43	UtrophinScarlet MemYFP		4		3	7	8
44	H2BYFP H2BCFP	4		3		7	8
45	H2BYFP H2BRFP		2	3		5	8
46	H2BRFP MitoCFP		7	2		9	8
47	H2BYFP MitoCFP			4	1	5	9
48	H2BYFP H2BCFP			3	3	6	9
49	UtrophinScarlet H2BYFP			2	2	4	9
50	H2BRFP MitoCFP			8	3	11	9
51	H2BYFP H2BCFP		4	6		10	10
52	H2BYFP H2BRFP		2	1		3	10
53	H2BYFP MitoCFP	2	6			8	11
54	UtrophinScarlet H2BCFP	3	1			4	11
55	H2BRFP MemYFP	2	1			3	11
56	H2BCFP MemYFP	2	2			4	11
57	UtrophinScarlet H2BYFP		2	1		3	11
58	H2BYFP H2BCFP		4	1		5	11
59	H2BYFP H2BRFP MitoCFP		2		1	3	11
60	H2BYFP H2BRFP	8			9	17	12
61	H2BYFP H2BCFP		2		3	5	12
62	UtrophinScarlet H2BYFP		2	2		4	12
63	H2BYFP MitoCFP			3	5	8	12
64	H2BYFP H2BRFP		13	10		23	13
65	H2BRFP MitoCFP		3	6		9	13
66	MemYFP H2BRFP			5	1	6	13
67	MemYFP H2BCFP		3	3		6	14
68	H2BYFP H2BRFP		6	4		10	14
69	UtrophinScarlet MitoCFP		7	6	4	17	1	14.6429
70	H2BRFP MitoCFP		12	6	12	30	2
71	H2BRFP MemYFP	5		2	2	9	3
72	H2BRFP H2BYFP	10	3	12		25	5
73	UtrophinScarlet H2BYFP MitoCFP	6	7	3		16	7
74	MemYFP H2BRFP	3		4	1	8	7
75	UtrophinScarlet H2BYFP	6	4	5		15	8
76	H2BYFP H2BRFP MitoCFP		7	2	4	13	8
77	UtrophinScarlet H2BCFP	3	1	2		6	9
78	UtrophinScarlet H2BYFP	9	3	2		14	10
79	H2BYFP MitoCFP	2		5	1	8	10
80	H2BRFP MitoCFP	8	4		1	13	12
81	H2BYFP H2BRFP MitoCFP	2	3	12		17	12
82	UtrophinScarlet H2BCFP	6	5	3		14	14
83	MemYFP MitoCFP	3	1	5	4	13	2	16.25
84	H2BYFP H2BRFP MitoCFP	5	5	3	1	14	7
85	H2BYFP MitoCFP	16	4	6	1	27	8
86	H2BYFP H2BRFP	1	4	4	2	11	11

## Sheet: Data 1b
Supplementary Data 1b. Posterior vagal neural crest clonal analysis
Clone ID	Color	dNT	DRG	SYM	ENS	Total	Sample #	Average group clone size	Average clone size
1	UtrophinScarlet MemYFP H2BYFP		2			2	1	2.44737	7.76842
2	H2BYFP MitoCFP UtrophinScarlet		1			1	2
3	H2BRFP H2BYFP MitoCFP			1		1	2
4	H2BRFP MemYFP	8				8	3
5	H2BYFP H2BRFP	4				4	3
6	H2BRFP H2BYFP UtrophinScarlet	12				12	3
7	MemYFP UtrophinScarlet MitoCFP	4				4	3
8	UtrophinScarlet MemYFP				3	3	3
9	MemYFP MitoCFP	1				1	4
10	H2BRFP MitoCFP		3			3	4
11	H2BRFP H2BYFP MitoCFP		1			1	4
12	UtrophinScarlet MemYFP				1	1	5
13	H2BRFP MitoCFP	3				3	6
14	H2BRFP H2BYFP MitoCFP	3				3	6
15	H2BYFP MitoCFP UtrophinScarlet		2			2	6
16	H2BYFP H2BRFP				1	1	6
17	UtrophinScarlet MemYFP			2		2	6
18	MitoCFP MemYFP	3				3	7
19	H2BYFP MitoCFP	2				2	7
20	H2BRFP MemYFP				1	1	7
21	H2BYFP H2BRFP			1		1	7
22	H2BRFP MitoCFP				1	1	8
23	MemYFP UtrophinScarlet				1	1	8
24	H2BYFP MitoCFP UtrophinScarlet				2	2	8
25	H2BYFP H2BRFP			3		3	8
26	H2BRFP MemYFP			1		1	8
27	MemYFP UtrophinScarlet		2			2	9
28	H2BRFP H2BYFP UtrophinScarlet			6		6	9
29	H2BRFP MemYFP	1				1	10
30	MemYFP MitoCFP	2				2	10
31	H2BYFP MitoCFP UtrophinScarlet	3				3	10
32	H2BYFP MitoCFP	1				1	10
33	H2BYFP MitoCFP		3			3	11
34	MitoCFP UtrophinScarlet				1	1	11
35	H2BYFP H2BRFP MitoCFP	1				1	12
36	MemYFP UtrophinScarlet	3				3	12
37	MemYFP H2BYFP		2			2	12
38	MitoCFP UtrophinScarlet				1	1	12
39	MemYFP MitoCFP	3		4		7	1	6.85
40	H2BYFP H2BRFP	3	1			4	2
41	MitoCFP UtrophinScarlet MemYFP		14	2		16	2
42	H2BYFP H2BRFP	7			3	10	4
43	MemYFP UtrophinScarlet H2BYFP	3	2			5	4
44	UtrophinScarlet MemYFP			1	1	2	4
45	H2BYFP H2BRFP	2			1	3	5
46	H2BYFP MitoCFP	4	2			6	6
47	MitoCFP UtrophinScarlet		5	6		11	6
48	H2BRFP H2BYFP UtrophinScarlet		2	1		3	6
49	MitoCFP UtrophinScarlet	9	1			10	7
50	H2BYFP MitoCFP UtrophinScarlet	4			2	6	7
51	H2BRFP H2BYFP UtrophinScarlet	8	4			12	7
52	H2BYFP H2BRFP	1		2		3	9
53	H2BYFP UtrophinScarlet	1			7	8	9
54	H2BYFP MitoCFP		2	5		7	9
55	H2BRFP MemYFP			3	3	6	9
56	MemYFP UtrophinScarlet	3			1	4	10
57	MemYFP UtrophinScarlet	4			2	6	11
58	H2BRFP MitoCFP	6		2		8	12
59	H2BRFP H2BYFP UtrophinScarlet	4	6	1		11	1	10.3636
60	H2BYFP MitoCFP	1	2	2		5	1
61	H2BYFP UtrophinScarlet	10	2		3	15	2
62	MitoCFP UtrophinScarlet	2	7	3		12	2
63	H2BYFP MitoCFP	1		4	2	7	2
64	H2BYFP UtrophinScarlet	13	6	2		21	3
65	H2BYFP MitoCFP UtrophinScarlet	6		1	1	8	3
66	H2BYFP MitoCFP UtrophinScarlet	6		1	1	8	3
67	H2BYFP UtrophinScarlet	8	6	3		17	4
68	H2BYFP MitoCFP	6	3		1	10	4
69	H2BYFP MitoCFP UtrophinScarlet	2	4	1		7	4
70	H2BRFP H2BYFP UtrophinScarlet	4	4		2	10	5
71	H2BYFP MitoCFP UtrophinScarlet	4	5	1		10	5
72	H2BYFP MitoCFP		2	1	1	4	8
73	MitoCFP UtrophinScarlet		2	5	3	10	8
74	H2BYFP MitoCFP UtrophinScarlet	2	1		2	5	9
75	MitoCFP UtrophinScarlet	5		3	3	11	10
76	H2BYFP UtrophinScarlet	8		1	5	14	10
77	H2BRFP H2BYFP UtrophinScarlet	4		3	2	9	10
78	H2BRFP MitoCFP	9	2	2		13	11
79	H2BYFP MitoCFP	3	4	2		9	12
80	H2BYFP MitoCFP UtrophinScarlet	5	4	3		12	12
81	H2BYFP MitoCFP UtrophinScarlet	2	6	5	8	21	1	18.6667
82	UtrophinScarlet MemYFP	11	2	2	2	17	1
83	MitoCFP UtrophinScarlet	5	4	8	2	19	1
84	H2BYFP UtrophinScarlet	18	8	11	4	41	1
85	MitoCFP UtrophinScarlet	20	6	1	3	30	3
86	MitoCFP UtrophinScarlet	8	6	1	3	18	4
87	MitoCFP UtrophinScarlet	10	2	5	3	20	5
88	H2BYFP MitoCFP	4	2	1	2	9	5
89	H2BYFP UtrophinScarlet	8	5	6	1	20	5
90	H2BYFP UtrophinScarlet	1	8	2	1	12	6
91	H2BYFP UtrophinScarlet	4	5	1	2	12	7
92	H2BYFP UtrophinScarlet	7	3	10	7	27	8
93	MitoCFP UtrophinScarlet	2	2	1	3	8	9
94	H2BYFP UtrophinScarlet	2	1	4	1	8	11
95	H2BYFP UtrophinScarlet	5	6	6	1	18	12

## Sheet: Data 1c
Supplementary Data 1c. Cardiac neural crest clonal analysis at the vagal level
Clone ID	Color	dNT	CN	PAA	OFT	ENS	Total	Sample #	Average group clone size	Average clone size
1	H2BCFP H2BRFP		3				3	1	5.66667	13.1944
2	H2BCFP UtrophinScarlet	9					9	1
3	H2BCFP H2BRFP MemYFP		8				8	2
4	H2BCFP H2BRFP					1	1	3
5	H2BCFP H2BYFP			4			4	5
6	H2BYFP H2BCFP	14					14	6
7	H2BYFP MemYFP			2			2	7
8	H2BCFP H2BRFP		2				2	8
9	H2BCFP H2BYFP			3			3	8
10	H2BYFP H2BRFP		6				6	9
11	H2BCFP MemYFP	7					7	9
12	H2BYFP H2BRFP MemYFP	9					9	9
13	UtrophinScarlet MemYFP		5	17			22	1	8.96552
14	MemYFP UtrophinScarlet	4				3	7	1
15	H2BCFP H2BRFP		2			2	4	2
16	H2BYFP H2BRFP		7			1	8	2
17	H2BYFP UtrophinScarlet		4	4			8	2
18	H2BCFP H2BYFP	1		2			3	2
19	H2BCFP H2BYFP MemYFP	3				1	4	2
20	H2BCFP H2BYFP H2BRFP	9		3			12	2
21	MemYFP UtrophinScarlet	13		9			22	2
22	H2BYFP MemYFP		9			7	16	3
23	H2BRFP MemYFP	12	8				20	4
24	H2BCFP H2BYFP	8		1			9	4
25	H2BCFP MemYFP	10		1			11	4
26	H2BYFP UtrophinScarlet	1		5			6	4
27	H2BCFP H2BRFP MemYFP	2	1				3	4
28	H2BCFP MemYFP		4			3	7	5
29	UtrophinScarlet H2BRFP MemYFP		1			1	2	5
30	H2BYFP H2BRFP	5		1			6	5
31	H2BYFP MemYFP		7	1			8	6
32	H2BCFP H2BRFP MemYFP	18		3			21	6
33	H2BCFP UtrophinScarlet	2		2			4	6
34	H2BCFP H2BRFP MemYFP	1	4				5	7
35	MemYFP UtrophinScarlet			3	1		4	7
36	H2BYFP H2BRFP MemYFP		2	2			4	7
37	H2BYFP H2BRFP MemYFP		8	14			22	8
38	H2BYFP H2BRFP		3	1			4	8
39	H2BCFP MemYFP		2	3			5	8
40	H2BCFP H2BRFP MemYFP	2		3			5	9
41	MemYFP UtrophinScarlet			7		1	8	9
42	H2BYFP H2BRFP MemYFP	10	2	7			19	1	16.9333
43	H2BCFP MemYFP	14	4	9			27	2
44	H2BYFP H2BRFP	1	3			3	7	3
45	H2BYFP H2BRFP MemYFP		6	17		6	29	3
46	MemYFP UtrophinScarlet		2	2		2	6	3
47	H2BCFP H2BRFP	7	1	1			9	4
48	H2BRFP MemYFP	9		5		5	19	4
49	H2BCFP H2BRFP		3	8		7	18	5
50	MemYFP UtrophinScarlet	4	2	2			8	5
51	MemYFP UtrophinScarlet	6	4	5			15	6
52	H2BCFP MemYFP	9	1	4			14	6
53	H2BCFP MemYFP	4	1	5			10	7
54	MemYFP UtrophinScarlet		2	5		7	14	8
55	H2BRFP MemYFP	24	4		10		38	9
56	H2BYFP MemYFP		1	18	2		21	9
57	H2BCFP H2BYFP	1	2	1	2		6	1	23
58	H2BRFP MemYFP	10	10	8		3	31	1
59	H2BYFP H2BRFP	11	2	6	2		21	1
60	H2BRFP MemYFP	6	12	10	1		29	2
61	H2BYFP H2BRFP MemYFP	3	9	3		2	17	2
62	H2BYFP MemYFP	4	8	4	1		17	2
63	H2BRFP MemYFP	2	3	3		3	11	3
64	H2BYFP H2BRFP	6	2	2		2	12	4
65	H2BYFP H2BRFP MemYFP	13	3	6		3	25	4
66	MemYFP UtrophinScarlet	5	2	1		3	11	4
67	H2BYFP MemYFP	6	5		2	3	16	4
68	H2BRFP MemYFP	10	2	15		4	31	6
69	H2BRFP MemYFP	7	15	39	3		64	8
70	H2BCFP H2BRFP MemYFP	2	2	4	2		10	8
71	H2BRFP MemYFP	12	9	6	5	9	41	5	33.5
72	H2BRFP MemYFP	4	3	10	3	6	26	7
