# Supplementary material for: Clonal analysis and dynamic imaging identify multipotency of individual Gallus gallus caudal hindbrain neural crest cells toward cardiac and enteric fates
Source: Nat Commun. 2021 Mar 25;12:1894. doi: 10.1038/s41467-021-22146-8 (PMC7994390; doi:10.1038/s41467-021-22146-8)
Supplement: Supplementary file 8 — Supplementary Data 2 [file 41467_2021_22146_MOESM8_ESM.xlsx]

## Sheet: Title
Supplementary Data 2: quantification for RET and CXCR4 perturbations

## Sheet: RET quantification
Embryo (n=3)	Virus	Region	Section1	Section2	Section3	Average	%	NOTE: each number is an average of 2-3 randomly selected transverse sections
somite1-3 #1	H2BRFP	Foregut	18	5	13	15.3	9.78887	% is Foregut/anterior foregut, indicating the extent of posterior migration along the gut
		An.foregut	151	140	178	156.3
	DNRET-YFP	Foregut	1	0	0	0.3	0.638298
		An.foregut	53	43	45	47
somite1-3 #2	H2BRFP	Foregut	2	5	2	3	9.17431
		An.foregut	34	30	34	32.7
	DNRET-YFP	Foregut	0	1	0	0.3	2.18978
		An.foregut	19	8	14	13.7
somite1-3 #3	H2BRFP	Foregut	6	11	16	11	33.8462
		An.foregut	36	29		32.5
	DNRET-YFP	Foregut	0	0	2	0.6	4.13793
		An.foregut	16	13		14.5
Result:
H2BRFP ratio (control)	17.6
DN-RET ratio	2.31	86% reduction of cell migrating into foregut compared with control, normalized to number of cells that have reached the pharyngeal junction (to account for viral titer)

## Sheet: CXCR4 quantification
Embryo	Virus	Region	Section1	Section2	Section3	Average	%	NOTE: each number is an average of 2-3 randomly selected sections
DNCXCR4 injected	DN CXCR4	ENS	6	5	4	5	13.3333	% is ratio between ENS and CNIX (cranial nerve nine, not afffected by CXCR4 signaling according to literature)
(n = 2)		CNIX	41	34		37.5
H2BYFP injected	Control	ENS	7	10	8	8.3	13.9262
(n = 2)		CNIX	75	55	48	59.6
Result:	%
DNCXCR4	13.3	DNCXCR4 does not change cell migration into the gut.
Control	13.9	Cell numbers in the gut was normalized to cell number in the cranial nerve, to account for titer difference between experiments. Mutant was compared with H2BYFP control.
